# Supplementary material for: Ultra-Deep Massive Parallel Sequencing of Plasma Cell-Free DNA Enables Large-Scale Profiling of Driver Mutations in Vietnamese Patients With Advanced Non-Small Cell Lung Cancer
Source: Front Oncol. 2020 Aug 4;10:1351. doi: 10.3389/fonc.2020.01351 (PMC7418519; doi:10.3389/fonc.2020.01351)
Supplement: Supplementary file 1 [file Table_1.xlsx]

## Sheet: Table S1
Table S1 Major clinicopathological features of patients in the cfDNA and ttDNA cohort n: number of cases; AC: adenocarcinoma; SCC: squamous cell carcinoma; Kruskal-Wallis and Dunn's multiple comparison test was conducted to compare the median age of patients at diagnosis Chi-squared (χ²) test was performed to compare other clinical variables
Clinical Charateristics		cfDNA cohort (N=265)		ttDNA cohort (N=285)		p value
		n	%	n	%
Sex	Female	100	37.7358	110	38.5965	>0.05
	Male	158	59.6226	174	61.0526
	Unknown	7	2.64151	1	0.350877
Age	Mean	62 ± 12		60 ± 11		>0.05
	Median	62		61
	<=Median	128	48.3019	145	50.8772
	>Median	137	51.6981	139	48.7719
	Unknown	0	0	1	0.350877
Histology	AC	129	48.6792	196	68.7719	>0.05
	SCC	10	3.77358	20	7.01754
	Unknown	126	47.5472	69	24.2105
Tumor Stage	III	31	11.6981	10	3.50877	<0.00001
	IV	224	84.5283	238	83.5088
	Unknown	10	3.77358	37	12.9825
Smoking	Yes	144	54.3396	43	15.0877	<0.00001
	No	115	43.3962	111	38.9474
	Unknown	6	2.26415	131	45.9649
