# Supplementary material for: Ultra-Deep Massive Parallel Sequencing of Plasma Cell-Free DNA Enables Large-Scale Profiling of Driver Mutations in Vietnamese Patients With Advanced Non-Small Cell Lung Cancer
Source: Front Oncol. 2020 Aug 4;10:1351. doi: 10.3389/fonc.2020.01351 (PMC7418519; doi:10.3389/fonc.2020.01351)
Supplement: Supplementary file 2 [file Table_2.xlsx]

## Sheet: cfDNA cohort_265 samples
Table S2 Mutation results of patients in the cfDNA cohort (N=265)
Case No.	Patient ID	Gender	Age	Histology	Smoking	Tumor Stage	Treatment	Mutation
								Gene	Subtype 1	Subtype 2
1	L10006	NA	77	ACC	No	IV	No	EGFR	ins20
2	L10008	M	61	SCC	NA	III	No	KRAS	G12C
3	L10009	M	69	ACC	Yes	IV	No	EGFR	L861
4	L10011	M	73	ACC	Yes	IV	No
5	L10012	M	80	ACC	Yes	III	No
6	L10016	M	51	ACC	Yes	IV	No
7	L10017	M	54	ACC	Yes	IV	No	EGFR	L861	G719D
8	L10019	NA	82	NA	Yes	IV	No	EGFR	del19
9	L10020	M	62	ACC	No	IV	No
10	L10021	F	78	ACC	No	IV	No	EGFR	del19
11	L10022	M	63	ACC	Yes	IV	No	EGFR	T790M	L858R
12	L10023	M	41	ACC	Yes	IV	No	KRAS	G12C
13	L10025	M	60	NA	Yes	IV	No
14	L10026	F	59	ACC	No	IV	No
15	L10028	M	63	ACC	Yes	III	No
16	L10029	F	73	NA	No	IV	No	EGFR	del19
17	L10030	F	71	ACC	No	IV	No
18	L10031	M	79	ACC	Yes	IV	No
19	L10032	M	62	ACC	Yes	IV	No
20	L10033	M	84	ACC	Yes	IV	No
21	L10035	F	69	NA	No	IV	No
22	L10036	F	56	NA	No	IV	No	EGFR	del19
23	L10037	M	52	ACC	Yes	IV	No
24	L10041	M	72	ACC	Yes	IV	No	KRAS	G12V
25	L10042	M	78	ACC	Yes	IV	No
26	L10044	M	78	ACC	Yes	IV	No
27	L10049	NA	74	NA	Yes	IV	No	BRAF	D594
28	L10052	M	57	NA	Yes	IV	No
29	L10053	M	65	ACC	Yes	IV	No	KRAS	G12C
30	L10055	F	60	ACC	No	IV	No	EGFR	L858
31	L10058	F	69	NA	No	IV	No
32	L10060	F	69	NA	No	IV	No
33	L10063	M	63	ACC	Yes	IV	No	KRAS	G12V
34	L10064	F	52	ACC	No	IV	No	ROS1	SLC34A2ROS1
35	L10065	M	51	ACC	Yes	IV	No
36	L10070	F	71	NA	No	IV	No
37	L10072	F	53	ACC	No	IV	No	EGFR	del19
38	L10073	F	68	ACC	No	IV	No	ALK	EML4ALK
39	L10075	F	64	ACC	No	IV	No
40	L10079	M	81	NA	Yes	NA	No
41	L10080	M	49	ACC	Yes	IV	No
42	L10082	F	61	ACC	No	IV	No	EGFR	del19
43	L10088	F	62	NA	No	IV	No	BRAF	D594
44	L10091	M	72	NA	Yes	IV	No
45	L10093	M	49	ACC	Yes	III	No
46	L10095	F	74	ACC	No	IV	No
47	L10096	F	60	ACC	No	IV	No
48	L10097	M	64	ACC	Yes	IV	No	BRAF	G466
49	L10102	M	51	ACC	Yes	IV	No
50	L10105	F	60	SCC	No	IV	No
51	L10108	M	71	NA	Yes	IV	No	KRAS	G12C
52	L10109	M	87	ACC	Yes	III	No
53	L10110	NA	70	NA	Yes	IV	No
54	L10112	M	56	ACC	Yes	III	No
55	L10115	M	61	ACC	Yes	IV	No
56	L10116	NA	82	NA	Yes	IV	No
57	L10117	M	23	ACC	Yes	IV	No
58	L10120	F	48	ACC	No	III	No
59	L10124	F	75	NA	Yes	III	No	KRAS	G12C
60	L10125	F	42	NA	No	IV	No	EGFR	ins20
61	L10128	F	64	ACC	No	IV	No	EGFR	del19
62	L10130	F	56	NA	No	IV	No
63	L10131	F	68	ACC	No	IV	No
64	L10134	M	71	NA	Yes	IV	No
65	L10136	M	64	ACC	Yes	IV	No	EGFR	L858	R776H
66	L10138	F	70	NA	No	IV	No	EGFR	L858	T790M
67	L10139	M	65	NA	Yes	III	No
68	L10140	F	43	ACC	No	IV	No	EGFR	del19
69	L10143	M	67	NA	Yes	IV	No
70	L10144	M	62	ACC	Yes	IV	No	KRAS	G12C
71	L10145	M	70	ACC	Yes	IV	No
72	L10146	F	67	ACC	No	IV	No
73	L10148	F	61	NA	No	III	No	EGFR	del19
74	L10150	F	57	NA	No	IV	No	EGFR	L858
75	L10151	M	62	SCC	Yes	IV	No
76	L10152	M	35	ACC	Yes	IV	No
77	L10153	F	49	ACC	No	IV	No	EGFR	del19	T790M
78	L10154	M	62	ACC	Yes	III	No
79	L10158	NA	61	ACC	Yes	III	No
80	L10159	M	59	NA	Yes	IV	No
81	L10160	M	69	NA	Yes	IV	No
82	L10161	F	54	ACC	No	IV	No
83	L10163	M	48	ACC	Yes	IV	No	KRAS	G12C	G13C
84	L10166	F	49	ACC	No	IV	No
85	L10167	M	87	NA	No	IV	No
86	L10175	F	69	SCC	No	IV	No	EGFR	del19	T790M
87	L10177	F	71	SCC	No	IV	No
88	L10179	F	63	ACC	No	IV	No	EGFR	T790M	L858R
89	L10180	F	61	ACC	No	IV	No
90	L10181	M	57	NA	Yes	IV	No
91	L10183	F	80	NA	No	III	No	EGFR	L858
92	L10185	F	31	ACC	No	IV	No	EGFR	L858
93	L10187	F	56	ACC	No	IV	No	ROS1	CD74ROS1
94	L10191	M	63	ACC	Yes	IV	No
95	L10193	F	63	SCC	No	IV	No
96	L10194	F	71	ACC	No	IV	No
97	L10195	M	63	ACC	Yes	IV	No
98	L10196	M	50	ACC	Yes	IV	No	ALK	EML4ALK
99	L10199	F	68	NA	No	IV	No	EGFR	G719S
100	L10201	NA	55	NA	Yes	IV	No
101	L10203	M	63	ACC	Yes	IV	No	KRAS	G12A
102	L10207	M	54	NA	Yes	IV	No	KRAS	G12V	G12S
103	L10209	F	76	NA	No	IV	No	EGFR	del19
104	L10213	F	65	ACC	No	IV	No
105	L10214	M	57	NA	Yes	IV	No
106	L10215	M	62	ACC	Yes	IV	No	KRAS	G12R
107	L10217	M	70	NA	Yes	IV	No	KRAS	G12C
108	L10220	F	67	NA	No	IV	No	EGFR	del19	L858R
109	L10222	M	64	NA	Yes	IV	No
110	L10223	M	71	NA	Yes	IV	No
111	L10224	M	43	NA	Yes	III	No
112	L10232	M	67	NA	No	IV	No
113	L10233	M	60	NA	Yes	III	No
114	L10235	F	60	NA	No	IV	No	EGFR	L858
115	L10236	F	72	NA	No	IV	No	EGFR	del19
116	L10237	M	62	NA	Yes	IV	No
117	L10239	M	67	ACC	Yes	III	No
118	L10245	F	36	ACC	No	IV	No
119	L10246	M	62	ACC	Yes	IV	No	KRAS	G12C
120	L10247	F	73	NA	No	IV	No	EGFR	ins20
121	L10262	M	51	ACC	No	III	No
122	L10264	M	67	NA	Yes	IV	No
123	L10265	M	61	NA	Yes	IV	No	KRAS	G12C
124	L10268	F	55	ACC	No	IV	No
125	L10269	M	61	ACC	Yes	IV	No	KRAS	G12V
126	L10270	F	62	ACC	No	IV	No
127	L10277	F	59	NA	No	IV	No
128	L10278	M	56	ACC	Yes	IV	No	KRAS	Q61L
129	L10279	M	72	NA	Yes	IV	No
130	L10281	F	47	ACC	No	IV	No
131	L10283	F	70	SCC	No	IV	No	EGFR	del19
132	L10284	F	50	ACC	No	IV	No
133	L10286	F	41	ACC	No	IV	No
134	L10294	M	69	ACC	Yes	III	No
135	L10298	M	58	NA	Yes	III	No
136	L10299	M	58	ACC	No	III	No
137	L10300	M	80	NA	Yes	IV	No
138	L10304	F	32	ACC	No	IV	No
139	L10305	M	75	NA	Yes	IV	No
140	L10309	M	74	ACC	No	IV	No
141	L10314	M	64	ACC	Yes	IV	No
142	L10315	F	70	ACC	No	IV	No
143	L10316	M	83	NA	Yes	IV	No
144	L10317	M	58	NA	Yes	IV	No	EGFR	ins20
145	L10318	F	85	NA	No	IV	No	EGFR	L858
146	L10321	M	72	ACC	Yes	IV	No	KRAS	Q61R
147	L10323	F	59	NA	No	IV	No	KRAS	G12D
148	L10324	M	61	ACC	Yes	IV	No	KRAS	G12C
149	L10325	M	70	NA	Yes	IV	No
150	L10327	F	45	ACC	No	IV	No	EGFR	L861
151	L10328	F	61	ACC	No	III	No
152	L10329	M	64	ACC	Yes	IV	No
153	L10330	F	75	ACC	No	IV	No
154	L10333	M	44	NA	Yes	IV	No
155	L10336	M	78	NA	NA	NA	No
156	L10337	M	72	NA	Yes	NA	No
157	L10340	M	56	NA	Yes	IV	No	EGFR	del19
158	L10342	M	65	ACC	No	IV	No
159	L10344	F	68	NA	No	IV	No	EGFR	L858
160	L10345	M	89	NA	Yes	IV	No
161	L10348	F	56	ACC	No	IV	No
162	L10350	M	66	NA	Yes	IV	No	KRAS	G12C
163	L10352	F	49	NA	No	III	No
164	L10353	M	84	NA	Yes	NA	No
165	L10360	F	61	NA	Yes	IV	No	KRAS	G13C
166	L10361	M	72	NA	Yes	IV	No	KRAS	G12C
167	L10362	F	53	ACC	No	NA	No	EGFR	del19
168	L10363	M	51	ACC	Yes	IV	No	EGFR	del19
169	L10365	F	49	NA	No	IV	No	EGFR	del19
170	L10366	M	54	NA	Yes	NA	No	KRAS	G13D
171	L10370	M	50	ACC	No	IV	No
172	L10373	F	75	NA	No	IV	No	EGFR	L858
173	L10374	M	67	NA	Yes	IV	No	KRAS	G12D
174	L10376	M	86	NA	Yes	III	No
175	L10377	F	63	NA	No	IV	No
176	L10379	M	60	NA	Yes	IV	No	KRAS	G12D
177	L10385	F	57	ACC	No	IV	No	EGFR	L858Q
178	L10387	F	83	NA	NA	NA	No
179	L10388	F	77	NA	No	IV	No	EGFR	L858
180	L10390	M	69	ACC	Yes	IV	No	EGFR	del19	T790M
181	L10391	M	83	NA	No	NA	No
182	L10394	M	59	ACC	No	IV	No	KRAS	G12C
183	L10395	M	66	NA	Yes	IV	No
184	L10397	M	60	ACC	Yes	IV	No
185	L10404	M	51	NA	Yes	IV	No	EGFR	del19
186	L10405	M	35	ACC	No	IV	No	EGFR	del19	T790M
187	L10406	M	61	NA	No	IV	No	EGFR	del19
188	L10408	M	62	NA	Yes	IV	No	EGFR	del19
189	L10410	M	69	ACC	Yes	IV	No
190	L10414	F	60	NA	No	IV	No	EGFR	L858
191	L10415	M	71	NA	Yes	NA	No	PIK3CA	E542
192	L10421	M	55	NA	NA	NA	No	KRAS	G12C
193	L10422	M	55	NA	No	IV	No	EGFR	del19
194	L10423	M	61	NA	Yes	IV	No
195	L10424	F	45	NA	No	III	No	EGFR	del19
196	L10427	M	63	NA	Yes	IV	No	KRAS	G12C
197	L10429	M	55	NA	Yes	IV	No	EGFR	del19
198	L10433	M	56	NA	No	IV	No	EGFR KRAS	del19	A146T
199	L10434	F	65	NA	Yes	III	No	EGFR	L858
200	L10436	F	58	ACC	No	IV	No
201	L10437	F	62	NA	No	IV	No	EGFR	del19
202	L10438	F	36	NA	No	IV	No	ALK	EML4ALK
203	L10439	F	56	ACC	No	IV	No	EGFR	del19	T790M
204	L10441	M	81	NA	Yes	IV	No
205	L10442	M	60	NA	Yes	III	No
206	L10443	M	76	NA	NA	IV	No	KRAS	G12V	G12C
207	L10444	M	37	ACC	Yes	IV	No	EGFR	L858
208	L10445	M	60	NA	Yes	IV	No
209	L10451	M	61	NA	NA	IV	No
210	L10452	M	79	ACC	Yes	IV	No	KRAS	G12D
211	L10456	F	46	NA	Yes	IV	No
212	L10459	M	45	NA	No	III	No	EGFR	del19
213	L10465	M	65	NA	No	III	No
214	L10469	M	61	ACC	Yes	IV	No
215	L10470	M	77	ACC	Yes	IV	No
216	L10475	F	72	NA	No	IV	No	EGFR	L858
217	L10479	M	62	ACC	Yes	IV	No	EGFR	E709	G719C
218	L10480	M	80	NA	Yes	IV	No	BRAF	G466
219	L10484	M	67	NA	Yes	IV	No
220	L10486	F	52	NA	No	IV	No	EGFR	ins20
221	L10487	M	43	ACC	No	IV	No	EGFR	L858
222	L10489	F	84	ACC	No	IV	No
223	L10496	M	73	NA	Yes	IV	No
224	L10498	M	59	NA	Yes	III	No	KRAS	G13C
225	L10501	M	71	ACC	Yes	IV	No	EGFR	del19
226	L10502	F	78	ACC	No	IV	No	EGFR	L858
227	L10505	M	60	NA	Yes	IV	No
228	L10506	F	56	NA	No	III	No	EGFR	L858
229	L10507	M	77	ACC	Yes	IV	No
230	L10512	M	57	ACC	Yes	IV	No	EGFR	G719A	E709K
231	L10515	F	42	ACC	No	IV	No
232	L10517	M	55	ACC	Yes	IV	No	EGFR	ins20
233	L10518	M	59	SCC	Yes	IV	No
234	L10519	M	71	ACC	Yes	IV	No
235	L10520	F	61	NA	No	IV	No
236	L10521	M	39	ACC	Yes	IV	No	EGFR	del19
237	L10522	M	45	NA	No	IV	No
238	L10524	F	67	ACC	No	IV	No
239	L10525	M	68	NA	Yes	IV	No	KRAS	G12C
240	L10526	M	64	NA	Yes	IV	No	EGFR	L858
241	L10530	F	45	SCC	No	IV	No	EGFR	L858
242	L10531	M	77	NA	No	IV	No
243	L10535	M	55	ACC	Yes	IV	No	KRAS	G12C
244	L10538	F	73	NA	No	IV	No
245	L10541	M	59	NA	Yes	IV	No	EGFR	del19	A750P
246	L10542	M	41	ACC	Yes	IV	No
247	L10545	M	48	NA	Yes	IV	No
248	L10546	F	72	ACC	No	IV	No
249	L10548	M	64	ACC	Yes	III	No
250	L10549	M	57	ACC	Yes	IV	No
251	L10550	F	52	ACC	No	IV	No	EGFR	del19
252	L10552	M	46	NA	Yes	IV	No
253	L10554	F	36	NA	No	IV	No
254	L10555	F	55	ACC	No	IV	No	EGFR	del19
255	L10556	M	55	ACC	Yes	IV	No	KRAS	G12C
256	L10562	M	68	NA	Yes	IV	No	KRAS	G12A
257	L10563	M	69	ACC	No	IV	No
258	L10565	M	66	ACC	Yes	IV	No
259	L10566	F	65	ACC	No	IV	No	ALK	EML4ALK
260	L10567	M	64	SCC	Yes	IV	No
261	L10569	F	72	NA	No	IV	No
262	L10570	F	80	NA	Yes	IV	No	EGFR	L858
263	L10572	M	57	NA	Yes	IV	No	EGFR	L858
264	L10573	M	44	NA	Yes	IV	No	EGFR	L858
265	L10574	M	55	ACC	Yes	IV	No	EGFR	L858

## Sheet: ttDNA cohort_285 samples
Table S2 Mutation results of patients in the ttDNA cohort (N=285)
Case No.	Patient ID	Gender	Age	Smoking	Histology	Tumor Stage	Treatment	WT	Mutations
									EGFR														KRAS																			NRAS		BRAF
									L858R	del19	del20	ins20	T790M	S768I	G719A	G719C	G719D	E709K	A750P	L861Q	L747S	R108K	K117T	K117N	G12V	G12C	G12D	G12A	G12S	G12R	G12F	Q61H	Q61L	Q61R	Q22L	G13V	G13C	G13S	G13D	R97K	A59T	Q61R	Q61L	L485F	V276L	Q262K	K483N	G469E	G466R
1	F0008	M	49	No	AC	IV	No
2	F0014	M	71	NA	SCC	IIIA	No
3	F0017	F	53	No	AC	III	No
4	F0019	F	64	No	AC	IIIA	No
5	F0020	M	71	NA	AC	IV	No
6	F0022	M	72	NA	AC	IV	No
7	F0025	M	47	No	AC	IV	No
8	F0034	M	69	NA	AC	NA	No
9	F0038	F	57	No	AC	IV	No
10	F0043	M	51	NA	AC	IV	No
11	F0045	M	55	NA	AC	IV	No
12	F0046	M	50	NA	NA	IV	No
13	F0049	M	52	NA	AC	IVA	No
14	F0052	M	70	NA	AC	IV	No
15	F0055	M	69	NA	SCC	IV	No
16	F0057	F	NA	No	NA	III	No
17	F0058	M	79	NA	AC	III	No
18	F0061	M	65	NA	AC	IV	No
19	F0062	M	48	NA	SCC	IV	No
20	F0063	M	60	Yes	AC	IV	No
21	F0064	M	63	Yes	AC	IV	No
22	F0065	M	50	NA	AC	IV	No
23	F0070	M	73	NA	AC	IV	No
24	F0071	M	71	Yes	AC	IV	No
25	F0073	M	67	No	AC	IV	No
26	F0079	M	56	NA	AC	IV	No
27	F0081	F	62	No	AC	IV	No
28	F0085	M	31	Yes	AC	IV	No
29	F0088	M	76	NA	AC	III	No
30	F0089	F	66	No	AC	IV	No
31	F0091	M	51	NA	AC	III	No
32	F0093	M	64	NA	AC	IV	No
33	F0094	M	56	NA	AC	IV	No
34	F0096	F	47	No	AC	IV	No
35	F0098	M	66	Yes	AC	III	No
36	F0100	M	65	Yes	NA	IV	No
37	F0101	F	55	No	AC	IV	No
38	F0107	F	59	No	AC	IV	No
39	F0108	M	61	NA	AC	IV	No
40	F0110	M	68	NA	NA	IV	No
41	F0111	F	57	No	NA	IV	No
42	F0112	M	63	Yes	AC	IV	No
43	F0115	M	66	Yes	AC	IV	No
44	F0116	M	36	NA	AC	IV	No
45	F0117	M	45	Yes	AC	IIIB	No
46	F0120	M	52	Yes	AC	IV	No
47	F0123	M	42	Yes	NA	IV	No
48	F0124	F	69	No	NA	IV	No
49	F0127	M	66	Yes	AC	IV	No
50	F0133	F	32	No	NA	IV	No
51	F0135	M	27	NA	NA	III	No
52	F0137	F	59	No	AC	IV	No
53	F0140	M	59	NA	AC	IV	No
54	F0142	F	66	No	AC	IV	No
55	F0143	M	71	Yes	AC	IV	No
56	F0144	F	57	No	AC	IV	No
57	F0148	M	49	NA	NA	IV	No
58	F0151	F	71	No	AC	IV	No
59	F0154	F	69	No	NA	IV	No
60	F0155	F	56	No	NA	IV	No
61	F0173	M	69	NA	AC	IV	No
62	F0176	M	67	Yes	NA	IV	No
63	F0179	M	72	NA	NA	IV	No
64	F0180	F	62	No	AC	IV	No
65	F0181	F	76	No	AC	IV	No
66	F0182	M	66	Yes	NA	IV	No
67	F0185	M	60	NA	SCC	IIIB	No
68	F0187	F	60	No	AC	IV	No
69	F0188	M	69	NA	AC	IV	No
70	F0190	F	57	No	SCC	IV	No
71	F0191	F	35	No	AC	IV	No
72	F0193	M	68	NA	NA	IV	No
73	F0195	M	62	NA	AC	IV	No
74	F0196	M	67	NA	AC	IV	No
75	F0197	M	61	NA	AC	IIIB	No
76	F0198	M	59	NA	AC	IV	No
77	F0199	M	81	NA	AC	IV	No
78	F0200	M	61	Yes	AC	IV	No
79	F0201	M	68	Yes	AC	IIIB	No
80	F0202	M	64	NA	SCC	IV	No
81	F0203	M	59	NA	AC	IV	No
82	F0206	M	79	NA	AC	IV	No
83	F0207	F	53	No	AC	IV	No
84	F0208	F	58	No	AC	IV	No
85	F0209	M	71	NA	AC	IV	No
86	F0214	M	62	NA	AC	IV	No
87	F0216	M	64	NA	AC	IV	No
88	F0217	M	59	NA	AC	IV	No
89	F0218	F	60	No	AC	IIIB	No
90	F0221	F	55	No	AC	IV	No
91	F0222	F	71	No	AC	IV	No
92	F0224	F	50	No	NA	IV	No
93	F0225	M	61	Yes	NA	IV	No
94	F0226	M	57	NA	AC	IV	No
95	F0227	F	49	No	AC	IV	No
96	F0228	F	45	No	NA	IV	No
97	F0229	F	68	No	AC	NA	No
98	F0231	M	72	NA	AC	IV	No
99	F0232	M	71	NA	AC	IV	No
100	F0233	M	56	Yes	AC	IV	No
101	F0234	M	43	NA	NA	NA	No
102	F0235	F	69	No	SCC	IV	No
103	F0236	M	53	NA	AC	IV	No
104	F0237	F	42	Yes	AC	IV	No
105	F0238	F	79	No	NA	IV	No
106	F0239	F	64	Yes	AC	IV	No
107	F0240	M	73	Yes	NA	III	No
108	F0241	M	58	NA	AC	IV	No
109	F0242	M	43	NA	AC	IV	No
110	F0243	M	42	NA	AC	NA	No
111	F0244	M	49	NA	NA	NA	No
112	F0245	M	59	NA	AC	IV	No
113	F0246	M	70	NA	NA	IIIB	No
114	F0247	M	56	NA	NA	NA	No
115	F0249	M	67	NA	AC	IV	No
116	F0250	M	65	NA	AC	III	No
117	F0251	M	49	NA	AC	IV	No
118	F0252	M	62	NA	NA	IV	No
119	F0254	M	61	NA	AC	IV	No
120	F0256	M	67	NA	AC	IV	No
121	F0258	F	59	No	NA	IIIB	No
122	F0259	M	75	NA	NA	NA	No
123	F0261	M	70	Yes	NA	IV	No
124	F0262	M	60	Yes	AC	IV	No
125	F0263	M	89	NA	SCC	IV	No
126	F0264	M	60	NA	AC	IV	No
127	F0265	M	45	NA	NA	IV	No
128	F0267	M	62	NA	AC	IIIb	No
129	F0268	M	57	NA	AC	IV	No
130	F0269	M	52	NA	AC	NA	No
131	F0272	F	67	No	AC	IV	No
132	F0273	M	59	NA	NA	NA	No
133	F0274	M	58	NA	NA	NA	No
134	F0275	M	65	NA	AC	NA	No
135	F0276	M	73	Yes	AC	IV	No
136	F0277	M	71	NA	SCC	NA	No
137	F0278	M	59	NA	NA	NA	No
138	F0279	F	63	No	AC	IV	No
139	F0281	F	50	No	SCC	IV	No
140	F0282	M	65	NA	NA	NA	No
141	F0283	F	49	No	AC	IV	No
142	F0284	M	49	NA	AC	IV	No
143	F0285	M	64	NA	AC	IV	No
144	F0287	F	57	No	AC	IV	No
145	F0288	M	62	NA	AC	NA	No
146	F0289	M	65	NA	SCC	NA	No
147	F0290	F	46	No	NA	IV	No
148	F0292	M	65	Yes	NA	III	No
149	F0293	F	62	No	AC	IV	No
150	F0294	M	61	NA	AC	IV	No
151	F0297	M	65	NA	SCC	NA	No
152	F0298	F	57	No	NA	IV	No
153	F0300	F	60	No	AC	IV	No
154	F0301	M	59	Yes	AC	IV	No
155	F0302	F	59	No	NA	IV	No
156	F0304	M	42	NA	AC	IV	No
157	F0305	F	67	No	AC	IV	No
158	F0306	M	71	No	AC	III	No
159	F0307	M	66	NA	NA	IV	No
160	F0308	F	72	No	AC	III	No
161	F0310	F	74	No	AC	IV	No
162	F0311	F	46	No	AC	IV	No
163	F0312	M	55	NA	NA	IV	No
164	F0313	F	63	No	AC	IV	No
165	F0314	F	57	No	AC	IV	No
166	F0315	M	59	NA	AC	IV	No
167	F0316	M	61	Yes	AC	IV	No
168	F0317	M	61	NA	NA	IV	No
169	F0320	F	57	No	SCC	IV	No
170	F0322	M	48	NA	AC	IV	No
171	F0323	F	53	No	AC	IV	No
172	F0324	F	68	No	AC	IV	No
173	F0326	M	67	Yes	AC	IIIB	No
174	F0327	M	75	Yes	AC	III	No
175	F0328	F	34	No	AC	IV	No
176	F0329	M	53	No	AC	IIIB	No
177	F0330	M	79	NA	NA	NA	No
178	F0331	F	65	No	NA	IV	No
179	F0333	M	54	NA	NA	NA	No
180	F0334	M	64	NA	AC	NA	No
181	F0335	M	60	No	SCC	III	No
182	F0336	F	62	No	AC	IVA	No
183	F0337	M	82	Yes	AC	IVA	No
184	F0338	M	51	Yes	AC	IIIC	No
185	F0339	F	64	No	NA	IV	No
186	F0340	M	42	NA	AC	IV	No
187	F0341	F	71	No	AC	IV	No
188	F0343	F	47	Yes	NA	IV	No
189	F0344	M	71	NA	AC	IV	No
190	F0346	F	49	No	AC	IV	No
191	F0349	M	77	NA	AC	III	No
192	F0350	M	63	No	AC	IV	No
193	F0352	F	42	No	NA	IV	No
194	F0353	F	39	No	AC	IV	No
195	F0354	M	60	NA	NA	NA	No
196	F0356	F	55	No	NA	IV	No
197	F0357	M	59	NA	AC	IV	No
198	F0359	F	54	No	AC	III	No
199	F0360	M	50	NA	AC	IIIb	No
200	F0361	F	66	No	AC	IV	No
201	F0362	M	60	NA	NA	NA	No
202	F0363	F	44	No	AC	IV	No
203	F0365	M	56	NA	NA	NA	No
204	F0366	F	60	No	AC	IV	No
205	F0367	M	66	NA	NA	NA	No
206	F0368	M	60	NA	NA	NA	No
207	F0369	F	59	No	SCC	IV	No
208	F0370	F	54	No	AC	IV	No
209	F0371	M	61	NA	NA	NA	No
210	F0372	F	67	No	AC	IIIB	No
211	F0373	M	68	NA	AC	IV	No
212	F0374	F	61	No	NA	NA	No
213	F0375	M	47	Yes	NA	IV	No
214	F0376	M	53	NA	NA	IV	No
215	F0377	F	77	No	NA	NA	No
216	F0378	M	78	NA	NA	NA	No
217	F0379	F	70	No	AC	IV	No
218	F0380	M	66	NA	SCC	IV	No
219	F0381	F	70	No	AC	IV	No
220	F0382	M	66	Yes	AC	IV	No
221	F0383	M	69	NA	AC	IV	No
222	F0384	M	86	NA	AC	IV	No
223	F0385	M	62	NA	AC	NA	No
224	F0386	M	67	NA	AC	NA	No
225	F0388	F	32	No	AC	IV	No
226	F0389	M	58	Yes	AC	IV	No
227	F0390	F	46	No	AC	IV	No
228	F0391	NA	56	NA	AC	IV	No
229	F0392	F	57	No	AC	IV	No
230	F0393	F	66	No	NA	NA	No
231	F0394	M	53	NA	AC	IV	No
232	F0395	F	49	No	AC	III	No
233	F0396	M	58	NA	AC	IV	No
234	F0397	F	75	No	AC	IV	No
235	F0398	M	66	NA	AC	IV	No
236	F0400	F	60	No	AC	IV	No
237	F0401	F	64	No	AC	IIIB	No
238	F0403	F	69	No	AC	IV	No
239	F0404	M	61	NA	AC	IV	No
240	F0405	M	56	Yes	AC	IV	No
241	F0406	M	72	NA	NA	IV	No
242	F0407	F	69	No	AC	IV	No
243	F0411	F	36	No	AC	IV	No
244	F0412	F	45	No	AC	IV	No
245	F0413	M	70	No	AC	IV	No
246	F0414	M	65	NA	AC	IVa	No
247	F0417	M	53	NA	AC	IV	No
248	F0418	M	60	Yes	AC	IV	No
249	F0419	M	62	Yes	AC	III	No
250	F0421	M	61	Yes	AC	IV	No
251	F0422	F	35	No	SCC	IV	No
252	F0424	F	66	No	SCC	IIIB	No
253	F0426	M	71	NA	AC	NA	No
254	F0427	M	72	NA	NA	NA	No
255	F0428	F	64	No	AC	IV	No
256	F0429	F	56	NA	AC	IV	No
257	F0431	F	81	No	AC	IV	No
258	F0433	F	67	No	AC	IV	No
259	F0434	F	62	NA	AC	IV	No
260	F0436	M	54	NA	AC	IVB	No
261	F0438	M	69	NA	AC	IV	No
262	F0439	M	63	NA	AC	IV	No
263	F0440	F	60	NA	NA	IV	No
264	F0441	F	46	NA	AC	IV	No
265	F0442	F	58	No	NA	IV	No
266	F0445	M	48	NA	AC	IV	No
267	F0446	F	52	No	NA	NA	No
268	F0448	M	62	NA	AC	IV	No
269	F0450	F	65	No	AC	III	No
270	F0451	F	62	No	AC	IV	No
271	F0452	F	41	No	AC	IV	No
272	F0453	F	72	No	AC	IV	No
273	F0457	M	75	NA	SCC	IV	No
274	F0460	F	79	No	NA	IV	No
275	F0461	F	65	No	AC	IV	No
276	F0462	F	44	No	NA	IV	No
277	F0465	M	80	Yes	AC	IV	No
278	F0467	F	62	No	AC	IV	No
279	F0468	M	52	NA	AC	NA	No
280	F0469	F	65	No	AC	IV	No
281	F0470	M	60	NA	SCC	IV	No
282	F0471	M	62	Yes	AC	IV	No
283	F0473	F	57	No	NA	IV	No
284	F0475	M	82	Yes	AC	IIIB	No
285	F0476	M	62	NA	NA	NA	No
[truncated: 8 more columns]
